# Supplementary material for: Unsupervised deep learning identifies semantic disentanglement in single inferotemporal face patch neurons
Source: Nat Commun. 2021 Nov 9;12:6456. doi: 10.1038/s41467-021-26751-5 (PMC8578601; doi:10.1038/s41467-021-26751-5)
Supplement: Supplementary file 4 — Source Data. [file 41467_2021_26751_MOESM4_ESM.xlsx]

## Sheet: Fig2b
Neuron 95
0.0161	0.1383	0.0459	0.0032	0.0219	0.0298	0.0054	0	0.0048	0.0223
Neuron 117
0.0122	0.0181	0.1034	0.0018	0.0377	0.0156	0.0025	0.0173	0	0.0013
Neuron 140
0.0075	0.0076	0.0008	0.0778	0	0	0	0.0033	0.0273	0.0207
Neuron 151
0.0296	0.0044	0	0.0014	0.1373	0.0146	0.0062	0.0341	0.021	0.0008
Neuron 136
0.0135	0.0457	0.0078	0	0.0621	0.2568	0.0032	0.0367	0.0192	0.0023
Neuron 68
0.1125	0.1616	0.0501	0.0131	0.0651	0.0037	0.0095	0.0091	0.0041	0.2758

## Sheet: Fig3b
Neurons	beta-VAE
0.63006	0.564184
0.548662	0.597335
0.548792	0.598171
0.697597	0.616117
0.550025	0.57184
0.631241	0.587053
0.538316	0.595317
0.60097	0.611324
0.521438	0.611454
0.652179	0.580082
0.596135	0.590419
0.632653	0.623628
0.542289	0.610653
0.599927	0.614059
0.53443	0.620726
0.608611	0.620384
0.574427	0.609516
0.613	0.634446
0.546534	0.609927
0.588652	0.619236
0.576433	0.6185
0.607636	0.601394
0.60608	0.605544
0.581444	0.601872
0.565967	0.592377
0.584422	0.619037
0.587657	0.610163
0.60989	0.596372
0.580207	0.605376
0.621965	0.603232
0.610864	0.580451
0.642438	0.593318
0.618742	0.580401
0.644602	0.602584
0.622267	0.588942
0.648152	0.596268
0.632296	0.593236
0.641022	0.614842
0.598502	0.607335
0.621304	0.604741
0.649244	0.613391
0.647974	0.595454
0.684758	0.615995
0.640846	0.611246
0.619453	0.612729
0.672067	0.630511
0.615737	0.588334
0.628784	0.591331
0.644737	0.594931
0.623308	0.600582
	0.595489

## Sheet: Fig3c
Neurons	beta-VAE
0.151029	0.318268
0.210254	0.26578
0.195859	0.431908
0.382001	0.334376
0.245902	0.257863
0.202765	0.476973
0.253716	0.335451
0.34453	0.565743
0.185775	0.362936
0.161428	0.327526
0.180299	0.323649
0.147456	0.307309
0.159472	0.345506
0.100084	0.330644
0.119521	0.382189
0.18773	0.282516
0.0878489	0.265557
0.136186	0.281993
0.156687	0.485121
0.110842	0.39611
0.136677	0.442621
0.12422	0.20349
0.101277	0.256638
0.123313	0.41087
0.104409	0.278867
0.118234	0.523265
0.105979	0.240369
0.0917284	0.320018
0.112974	0.264052
0.0937326	0.282812
0.130158	0.253561
0.103391	0.214684
0.0851109	0.368196
0.0794489	0.382981
0.101162	0.489965
0.0954227	0.28377
0.100084	0.358611
0.107662	0.361687
0.107281	0.365939
0.115544	0.366085
0.109276	0.29261
0.115233	0.335303
0.108441	0.36352
0.0892392	0.282567
0.104928	0.320279
0.0878477	0.205046
0.105651	0.242044
0.0899085	0.393807
0.0771656	0.289792
0.115849	0.351697
	0.198553

## Sheet: Fig3d
UDR	Alignment
0.0546883	0.41074
0.0544735	0.389153
0.0572925	0.40096
0.0555232	0.401542
0.0503344	0.38253
0.0549217	0.419412
0.0532344	0.394939
0.0577948	0.399974
0.0541415	0.398792
0.0510504	0.382967
0.0726077	0.43482
0.0734678	0.508347
0.0728348	0.427098
0.0707155	0.431972
0.0795937	0.473934
0.0743014	0.422442
0.073735	0.451018
0.0737455	0.434718
0.07205	0.436866
0.0709444	0.434072
0.0887134	0.456562
0.0946836	0.466998
0.0907919	0.468426
0.097059	0.452906
0.0932853	0.449543
0.0966294	0.46238
0.0867115	0.456235
0.0902036	0.456713
0.0947629	0.44403
0.0911796	0.451213
0.104867	0.48568
0.109271	0.47524
0.115711	0.467485
0.105789	0.468359
0.103721	0.473341
0.107822	0.473856
0.106191	0.47485
0.101607	0.476531
0.105511	0.477254
0.105952	0.458563
0.106211	0.487849
0.117316	0.477223
0.111986	0.501721
0.116577	0.48772
0.11959	0.476706
0.105096	0.490824
0.117555	0.456103
0.112842	0.490183
0.106959	0.493961
0.116048	0.483851
0.124872	0.494474
0.126022	0.496389
0.119228	0.502532
0.116887	0.467132
0.125711	0.505147
0.120184	0.491897
0.124421	0.497291
0.126947	0.493979
0.129515	0.496712
0.125549	0.496636
0.143347	0.520716
0.140005	0.513658
0.14133	0.502032
0.130514	0.500271
0.143023	0.517441
0.144722	0.526892
0.128042	0.506676
0.142411	0.519623
0.141021	0.528649
0.131097	0.501377
0.138706	0.531191
0.147647	0.516665
0.140609	0.513143
0.142469	0.516124
0.142624	0.494342
0.150822	0.516288
0.128276	0.505334
0.135452	0.508662
0.137908	0.524447
0.149311	0.525999
0.133109	0.507151
0.138617	0.498268
0.1527	0.508611
0.15788	0.528616
0.143639	0.533347
0.152702	0.530834
0.14998	0.521498
0.136606	0.516758
0.157008	0.53234
0.142406	0.503461
0.139659	0.524791
0.144782	0.529421
0.13866	0.54119
0.146924	0.514758
0.137005	0.497335
0.137254	0.51131
0.139675	0.503336
0.13784	0.512173
0.160365	0.51223
0.162849	0.528699
0.151057	0.528056
0.158667	0.532459
0.141316	0.513244
0.144981	0.524668
0.145504	0.512995
0.146758	0.524788
0.14981	0.513298
0.143459	0.559378
0.138466	0.525422
0.156742	0.508954
0.148182	0.523603
0.158881	0.553848
0.156983	0.512438
0.14753	0.523619
0.148114	0.535113
0.14376	0.509088
0.150233	0.513673
0.142619	0.517253
0.156876	0.549232
0.158201	0.536105
0.160003	0.550073
0.16877	0.527599
0.160736	0.541143
0.161573	0.543464
0.171458	0.547259
0.164158	0.547352
0.149355	0.523467
0.164034	0.534659
0.167394	0.53848
0.18354	0.57332
0.142833	0.529351
0.162394	0.550947
0.156326	0.532402
0.153563	0.55321
0.178002	0.54324
0.181135	0.517438
0.153995	0.532378
0.154533	0.566101
0.178813	0.547912
0.169868	0.532404
0.162597	0.537652
0.177901	0.569334
0.173269	0.520873
0.172071	0.531919
0.166063	0.515654
0.170508	0.544387
0.168666	0.530511
0.158913	0.532854
0.160269	0.529035
0.171558	0.522901
0.196508	0.559077
0.171584	0.568289
0.176618	0.568493
0.166054	0.538293
0.170735	0.549898
0.16986	0.552845
0.174786	0.542485
0.190687	0.544699
0.172034	0.565332
0.179828	0.553563
0.189515	0.546403
0.180193	0.546695
0.171305	0.546157
0.186754	0.54135
0.179679	0.548539
0.160806	0.509984
0.187087	0.543328
0.18065	0.566007
0.174741	0.550444
0.168449	0.562239
0.183115	0.539872
0.197361	0.548536
0.184137	0.542749
0.18041	0.5457
0.178534	0.55642
0.209306	0.536836
0.179057	0.535816
0.201964	0.564152
0.187547	0.543092
0.211033	0.559866
0.175021	0.554485
0.181537	0.534478
0.176416	0.554434
0.18082	0.569574
0.177275	0.569893
0.175627	0.544787
0.173208	0.54079
0.161171	0.514464
0.183572	0.541995
0.188636	0.583764
0.187536	0.54538
0.1924	0.592899
0.170045	0.561432
0.185089	0.556858
0.166349	0.543281
0.191827	0.560525
0.208661	0.546701
0.182599	0.549181
0.166556	0.520462
0.174927	0.562369
0.199912	0.577328
0.205477	0.584916
0.187758	0.552467
0.183144	0.563167
0.20417	0.561066
0.179691	0.560975
0.184389	0.570403
0.188794	0.555362
0.195207	0.538719
0.194989	0.53947
0.203758	0.540959
0.214379	0.567273
0.226506	0.570436
0.200061	0.560249
0.200097	0.544096
0.206273	0.557873
0.208197	0.579516
0.210712	0.563979
0.184328	0.561705
0.207112	0.558829
0.198779	0.556716
0.195368	0.560148
0.216091	0.552027
0.214329	0.564691
0.197136	0.57781
0.201513	0.541738
0.192446	0.585968
0.16755	0.565021
0.223151	0.573879
0.218097	0.586443
0.17993	0.572408
0.204383	0.556715
0.218052	0.552821
0.199948	0.567312
0.221227	0.557584
0.193576	0.558221
0.197016	0.55367
0.206194	0.575509
0.22006	0.576981
0.217301	0.563355
0.216979	0.580777
0.212238	0.591706
0.224669	0.566557
0.199338	0.535206
0.217818	0.576882
0.219039	0.562008
0.217537	0.560184
0.202729	0.55838
0.215808	0.568663
0.184452	0.586517
0.200895	0.547711
0.183892	0.536862
0.181438	0.617756
0.186224	0.57501
0.198783	0.567384
0.185043	0.543485
0.215914	0.564154
0.187827	0.558593
0.195202	0.596452
0.189413	0.540407
0.204289	0.585289
0.203515	0.585893
0.194859	0.575877
0.202619	0.568438
0.20492	0.581151
0.216835	0.589733
0.206052	0.562891
0.208162	0.583326
0.209261	0.585417
0.195122	0.564466
0.223515	0.57482
0.222004	0.552649
0.225122	0.580224
0.229253	0.581903
0.190548	0.559128
0.204359	0.568395
0.221923	0.589213
0.21781	0.606786
0.230401	0.564184
0.19964	0.553705
0.229979	0.597353
0.202954	0.595311
0.211443	0.588988
0.195327	0.541948
0.18757	0.582287
0.21972	0.618617
0.20503	0.568617
0.210255	0.551927
0.220565	0.565055
0.216684	0.553587
0.206404	0.601124
0.192202	0.571723
0.216825	0.577335
0.210675	0.550619
0.215351	0.595577
0.21594	0.585318
0.228417	0.581013
0.20528	0.581336
0.210828	0.561003
0.207149	0.611915
0.251061	0.597335
0.218386	0.585616
0.241166	0.598171
0.217606	0.567137
0.215509	0.601608
0.249429	0.616117
0.227817	0.574613
0.230879	0.57184
0.211921	0.610364
0.222028	0.568794
0.225742	0.588539
0.231588	0.587053
0.21868	0.583981
0.207369	0.574545
0.208071	0.580341
0.233621	0.595317
0.209146	0.586955
0.176433	0.555577
0.208803	0.599972
0.223684	0.581768
0.242287	0.611324
0.249687	0.611454
0.230467	0.580082
0.227953	0.571914
0.263801	0.590419
0.228276	0.584839
0.220675	0.627479
0.241327	0.623628
0.219309	0.585347
0.202105	0.584476
0.24185	0.610653
0.209893	0.597345
0.212429	0.588342
0.206197	0.591332
0.200405	0.57535
0.200239	0.621803
0.198658	0.573294
0.204585	0.585862
0.235342	0.614059
0.221714	0.581078
0.248133	0.620726
0.265932	0.620384
0.245682	0.609516
0.253069	0.635859
0.23359	0.609927
0.235963	0.619236
0.226691	0.598665
0.224826	0.580379
0.20791	0.589115
0.263198	0.6185
0.192782	0.573145
0.237062	0.601394
0.193944	0.587301
0.175503	0.596415
0.193565	0.569169
0.221554	0.606101
0.21486	0.59795
0.201388	0.61181
0.199952	0.557696
0.245726	0.605544
0.26763	0.597371
0.246328	0.592377
0.25793	0.619037
0.246657	0.610163
0.26285	0.596372
0.258508	0.605376
0.255058	0.603232
0.243277	0.580451
0.227132	0.604663
0.248601	0.593318
0.234656	0.580401
0.251217	0.602584
0.251544	0.588942
0.254905	0.596268
0.199781	0.648152
0.243047	0.593236
0.250124	0.614842
0.238301	0.607335
0.256924	0.604741
0.257724	0.613391
0.251431	0.595454
0.213713	0.615386
0.22604	0.584113
0.210218	0.616538
0.253426	0.615995
0.222791	0.617684
0.189788	0.593571
0.227768	0.642398
0.242407	0.611246
0.216089	0.606673
0.242294	0.612729
0.222232	0.616814
0.246992	0.630511
0.2535	0.588334
0.233183	0.591331
0.229873	0.598039
0.211887	0.607662
0.240165	0.594931
0.256709	0.600582
0.239586	0.595489

## Sheet: Fig3e
Mean	Std				Correlation
0.251781	0.352856			40	0.608921	0.428292	-0.0650154	-0.310667	-0.591778	0.561545	0.734408	0.264281	0.613651	0.213242	-0.147435	0.629287	0.728006	-0.181788	0.388264	0.0668959	0.363933	0.357873	0.709469	0.344023	0.234797	0.38563	0.0681632	-0.107599	0.0115556	-0.0828045	0.588343	0.3987	0.30718	0.0247983	0.315749	0.74875	0.257856	0.471311	0.779722	0.473958	0.129654	-0.600787	0.105671	-0.15482
0.302338	0.286781			39	0.820476	0.335159	0.633686	-0.0498455	0.226258	0.842325	0.487998	0.488399	0.402517	0.105143	0.261347	0.75274	0.181086	-0.0560955	0.450021	0.200343	0.310578	0.300801	0.459183	0.354012	0.244755	0.137522	-0.00655293	0.0124783	0.0307936	0.233157	0.272547	0.30637	0.209308	0.279741	0.516355	0.542616	0.34286	0.727766	0.727214	0.479651	-0.42026	-0.284102	-0.0671595
0.348237	0.252714			38	0.806731	0.582468	0.605652	0.493401	0.727669	0.766805	0.553834	0.382044	0.265081	0.298035	0.615764	0.44369	0.152622	0.231689	0.424536	0.13833	0.327023	0.304047	0.451241	0.347772	0.188818	0.0763879	0.0313875	-0.0034944	0.107629	0.249883	0.279174	0.219658	0.329977	0.397231	0.467611	0.471433	0.557854	0.682582	0.566839	0.247949	-0.291383	-0.264947
0.386667	0.240438			37	0.851154	0.6621	0.757601	0.79887	0.755801	0.762455	0.452466	0.294552	0.377068	0.606941	0.45265	0.367785	0.314553	0.272463	0.360776	0.235466	0.330384	0.347802	0.42352	0.319402	0.139856	0.0915929	0.0121619	0.0530959	0.18404	0.272649	0.226799	0.335779	0.388684	0.429294	0.412674	0.633563	0.570109	0.55997	0.356313	0.162271	-0.266001
0.423331	0.219043			36	0.86584	0.760889	0.87538	0.827365	0.781529	0.689921	0.379177	0.397257	0.627744	0.51192	0.400977	0.479987	0.332102	0.286677	0.385282	0.268583	0.37797	0.39163	0.407465	0.284033	0.155324	0.0377795	0.0570357	0.150843	0.218056	0.261052	0.340357	0.378599	0.434772	0.394105	0.567166	0.603575	0.49923	0.401528	0.271301	0.137459
0.449646	0.215108			35	0.892088	0.851515	0.89121	0.846315	0.752973	0.636668	0.461825	0.633326	0.553713	0.478829	0.516172	0.482759	0.327177	0.324087	0.391317	0.324379	0.422326	0.394274	0.381368	0.288737	0.0858804	0.0706568	0.142743	0.190844	0.213008	0.360207	0.384686	0.432648	0.406104	0.550353	0.544865	0.555722	0.376262	0.334243	0.238316
0.472989	0.209874			34	0.920483	0.876663	0.901184	0.829888	0.729396	0.666504	0.663511	0.580867	0.529283	0.57801	0.526825	0.466101	0.359685	0.349446	0.437192	0.3764	0.431933	0.38335	0.384681	0.204391	0.125669	0.154729	0.180967	0.192548	0.323843	0.395414	0.444088	0.401729	0.546181	0.525922	0.519279	0.452417	0.318001	0.305031
0.493708	0.203319			33	0.929572	0.892134	0.891401	0.815083	0.74781	0.765366	0.620904	0.563958	0.618479	0.590777	0.520068	0.482931	0.381869	0.406743	0.473841	0.400574	0.427311	0.396859	0.304282	0.243907	0.199218	0.18983	0.187029	0.312909	0.360157	0.455806	0.420985	0.537506	0.51808	0.513035	0.434452	0.394942	0.294558
0.51552	0.195214			32	0.935272	0.891758	0.881527	0.825682	0.808957	0.729913	0.606471	0.647685	0.631952	0.587	0.535565	0.49352	0.435425	0.457535	0.490959	0.403278	0.442684	0.320164	0.343737	0.295693	0.229658	0.196368	0.30487	0.349976	0.430104	0.444425	0.553932	0.505297	0.514448	0.446443	0.381584	0.374743
0.53584	0.188163			31	0.934451	0.889727	0.886498	0.861175	0.787749	0.715646	0.681309	0.66257	0.628887	0.600055	0.545984	0.532991	0.481499	0.4857	0.493971	0.42579	0.372186	0.359988	0.381662	0.314314	0.239287	0.313498	0.341931	0.426125	0.421113	0.559813	0.522752	0.512252	0.464364	0.402096	0.365644
0.557094	0.180107			30	0.933092	0.895446	0.904961	0.844499	0.778761	0.760423	0.695355	0.661786	0.641454	0.608387	0.581313	0.564696	0.509573	0.496657	0.510918	0.364879	0.412157	0.400401	0.393367	0.323332	0.346981	0.349226	0.420162	0.418914	0.539857	0.533849	0.531568	0.472418	0.427707	0.390664
0.577798	0.171582			29	0.93582	0.910103	0.892156	0.837066	0.808184	0.76758	0.694702	0.674048	0.649099	0.637793	0.60909	0.584744	0.521492	0.518266	0.455723	0.409009	0.448089	0.413308	0.401967	0.40964	0.381084	0.427766	0.416193	0.53767	0.514597	0.545772	0.496166	0.438677	0.420341
0.597629	0.163728			28	0.942334	0.903865	0.886055	0.854948	0.813209	0.761642	0.705943	0.681563	0.675335	0.659853	0.627149	0.594118	0.542567	0.471994	0.494178	0.446637	0.45911	0.423606	0.471436	0.439138	0.454466	0.423917	0.532967	0.512562	0.533414	0.521119	0.466031	0.434467
0.617299	0.155402			27	0.937501	0.901187	0.895595	0.857246	0.807465	0.768929	0.712692	0.705477	0.694033	0.674379	0.636621	0.609327	0.500176	0.510366	0.522938	0.459967	0.469693	0.491052	0.497175	0.500236	0.452788	0.538194	0.510085	0.536431	0.515121	0.498835	0.463561
0.636326	0.147686			26	0.934651	0.908673	0.895875	0.850175	0.812633	0.772054	0.73404	0.722147	0.706617	0.682635	0.649903	0.571771	0.537685	0.538924	0.531816	0.473329	0.529385	0.516153	0.54752	0.499893	0.558835	0.514657	0.537337	0.523011	0.495643	0.499118
0.654335	0.140806			25	0.93788	0.909718	0.888382	0.85359	0.814284	0.78647	0.748548	0.733444	0.714147	0.693276	0.617607	0.603048	0.564319	0.548404	0.542711	0.533086	0.552782	0.564661	0.548134	0.590789	0.536974	0.544116	0.528021	0.50568	0.498297
0.672001	0.134143			24	0.937381	0.905005	0.890285	0.853846	0.824405	0.794704	0.758403	0.740578	0.723343	0.665414	0.645165	0.623423	0.573099	0.560265	0.590175	0.557442	0.595837	0.565791	0.625446	0.571606	0.565334	0.537618	0.513277	0.510188
0.689463	0.126486			23	0.931849	0.906686	0.889516	0.860364	0.829273	0.800501	0.764924	0.748729	0.698612	0.689004	0.662347	0.628851	0.584828	0.604828	0.61087	0.600675	0.597539	0.63888	0.608606	0.596995	0.560368	0.524121	0.519288
0.706692	0.119019			22	0.93287	0.906341	0.893132	0.862088	0.832771	0.804502	0.771973	0.726682	0.719855	0.702896	0.666453	0.637998	0.626019	0.625097	0.645504	0.604215	0.662941	0.622576	0.630434	0.59293	0.548697	0.531247
0.723777	0.109776			21	0.93212	0.909099	0.892505	0.863498	0.835299	0.808767	0.751987	0.745876	0.731795	0.705649	0.67438	0.670774	0.645516	0.657787	0.648383	0.66774	0.648171	0.644099	0.626632	0.582984	0.556267
0.740039	0.101038			20	0.933113	0.908517	0.892283	0.864516	0.837871	0.791883	0.769308	0.756334	0.73391	0.712164	0.70195	0.687376	0.675719	0.661586	0.701498	0.65512	0.667712	0.641468	0.618074	0.590383
0.755011	0.0928299			19	0.930833	0.90823	0.89203	0.865532	0.824071	0.805658	0.778446	0.757965	0.739648	0.734712	0.716691	0.711521	0.679771	0.710639	0.689954	0.67526	0.665358	0.633841	0.625042
0.768779	0.0861973			18	0.929618	0.90792	0.891762	0.854248	0.834973	0.812109	0.779587	0.763052	0.759022	0.747476	0.73703	0.714728	0.725048	0.701122	0.706443	0.674172	0.658602	0.641116
0.782201	0.0798211			17	0.928344	0.907499	0.882784	0.862739	0.839538	0.812288	0.78404	0.779886	0.770502	0.764095	0.739895	0.752465	0.716649	0.717635	0.704739	0.668683	0.665629
0.794983	0.0739595			16	0.927125	0.900643	0.889077	0.865627	0.839211	0.815476	0.79872	0.790286	0.784716	0.766443	0.772361	0.745041	0.732315	0.716969	0.699632	0.676084
0.807862	0.0677534			15	0.922473	0.905508	0.890522	0.86489	0.841511	0.826579	0.80816	0.802558	0.786783	0.793897	0.765918	0.758251	0.731828	0.712863	0.706198
0.819784	0.0634699			14	0.925881	0.906407	0.889475	0.866428	0.849872	0.834286	0.818771	0.80438	0.81084	0.788151	0.777565	0.757245	0.728185	0.719493
0.831287	0.0581896			13	0.925746	0.905466	0.890345	0.872433	0.856145	0.842274	0.820335	0.825584	0.805615	0.797996	0.776482	0.753698	0.73462
0.842618	0.0524145			12	0.924882	0.906075	0.894293	0.877412	0.86213	0.843329	0.839105	0.820852	0.814152	0.796625	0.773221	0.759335
0.852984	0.0479615			11	0.92523	0.90889	0.898056	0.881663	0.862847	0.858527	0.834773	0.828385	0.812601	0.79351	0.778341
0.862686	0.04383			10	0.926605	0.911862	0.90079	0.882087	0.875075	0.854597	0.841441	0.826747	0.809641	0.79802
0.871529	0.0404389			9	0.928641	0.913779	0.900964	0.891729	0.871615	0.859677	0.839706	0.823931	0.813716
0.879759	0.0370181			8	0.929575	0.91389	0.908245	0.888654	0.875474	0.857613	0.836984	0.827636
0.88782	0.0332574			7	0.929757	0.919538	0.90556	0.891293	0.873295	0.854952	0.840348
0.895916	0.0287982			6	0.933648	0.917328	0.907071	0.888955	0.870791	0.857702
0.902909	0.0236833			5	0.931978	0.918306	0.904629	0.886602	0.873031
0.909692	0.0186393			4	0.931902	0.916071	0.902456	0.88834
0.915874	0.0130998			3	0.929738	0.914182	0.903702
0.921721	0.00931045			2	0.928304	0.915137
0.92886	0		number of beta values	1	0.92886

## Sheet: Fig4a
beta-VAE	beta-VAE (sparse baseline)	VGG (raw)	VGG (raw N=4,096)	Classifier	AAM	VAE	VGG (PCA)	PCA	AE	ICA
0.564184	0.364803	0.658457	0.562368	0.378277	0.403832	0.330907	0.497578	0.321388	0.346357	0.366516
0.597335	0.364803	0.439775		0.376171	0.392212	0.353475	0.459292	0.313648	0.365749	0.372387
0.598171	0.387045	0.508844		0.371771	0.391744	0.366061	0.421454	0.31403	0.370149	0.370828
0.616117	0.387045	0.563699		0.411479	0.396748	0.331549	0.423173	0.295786	0.388977	0.367612
0.57184	0.344342	0.396433		0.406224	0.379287	0.345482	0.411335	0.289531	0.351762	0.370944
0.587053	0.364803	0.476814		0.422423	0.374629	0.358811	0.407315	0.287463	0.353778	0.371539
0.595317	0.364803	0.638102		0.391458	0.369452	0.339334	0.405533	0.28268	0.323128	0.374105
0.611324	0.387045	0.606657		0.459607	0.366673	0.336868	0.404561	0.282712	0.3234	0.369708
0.611454	0.387045	0.545637		0.388505	0.368548	0.35803	0.413232	0.294158	0.336803	0.38555
0.580082	0.364803	0.455865		0.379158	0.365975	0.347948	0.407457	0.297728	0.33812	0.354617
0.590419	0.387045	0.493095		0.387566	0.366782	0.30887	0.395152	0.299352	0.302946	0.321463
0.623628	0.275768	0.509215		0.43865	0.359067	0.315848	0.389665	0.305995	0.296495	0.32034
0.610653	0.387045	0.440528		0.369806	0.358222	0.320302	0.381011	0.313741	0.289986	0.328586
0.614059	0.387045	0.464595		0.386022	0.358646	0.327644	0.371915	0.301314	0.27911	0.325487
0.620726	0.387045	0.530981		0.414675	0.357568	0.344322	0.369815	0.303601	0.298196	0.31818
0.620384	0.387045	0.460969		0.463721	0.366005	0.333653	0.365451	0.307602	0.314851	0.330152
0.609516	0.387045	0.441135		0.456277	0.360401	0.321715	0.354245	0.31349	0.319025	0.305694
0.634446	0.387045	0.457877		0.387322	0.360031	0.336979	0.352	0.31907	0.331445	0.320975
0.609927	0.387045	0.497222		0.434204	0.366399	0.339289	0.356599	0.314647	0.300147	0.314926
0.619236	0.411408			0.378591	0.371164	0.310703	0.352358	0.3166	0.308742	0.316704
0.6185	0.387045			0.431725	0.371048	0.363901	0.34638	0.316847	0.29199	0.292588
0.601394	0.387045			0.402255		0.34234	0.343541	0.322669	0.287195	0.276801
0.605544	0.364803			0.376396		0.374952	0.347651	0.324176	0.318592	0.299148
0.601872	0.364803			0.425253		0.384195	0.34213	0.320701	0.28431	0.299327
0.592377	0.387045			0.4388		0.338172	0.331422	0.326389	0.348191	0.294183
0.619037	0.387045			0.3555		0.378544	0.329654	0.330612	0.284124	0.288102
0.610163	0.387045			0.36751		0.351848	0.331054	0.323196	0.317669	0.297541
0.596372	0.387045			0.380663		0.322905	0.331301	0.335658	0.314225	0.27378
0.605376	0.387045			0.31768		0.342466	0.332941	0.327311	0.301889	0.306272
0.603232	0.387045			0.382045		0.356364	0.331312	0.334203	0.295361	0.277183
0.580451	0.344342			0.377806		0.414761	0.331812	0.335163	0.340125	0.241212
0.593318	0.209861			0.364808		0.400035	0.327984	0.33472	0.292894	0.251948
0.580401	0.307762			0.377455		0.386144	0.331213	0.328206	0.311665	0.243704
0.602584	0.387045			0.367502		0.412644	0.32652	0.332979	0.322126	0.275147
0.588942	0.387045			0.347696		0.399216	0.33152	0.335722	0.316368	0.267728
0.596268	0.387045			0.35225		0.403601	0.330583	0.334079	0.287359	0.264655
0.593236	0.387045			0.323625		0.385569	0.331619	0.343096	0.300646	0.229163
0.614842	0.411408			0.321184		0.394381	0.328112	0.341641	0.311194	0.26799
0.607335	0.387045			0.362138		0.388613	0.32067	0.338382	0.325714	0.272587
0.604741	0.387045			0.368608		0.402111	0.319598	0.343594	0.301571	0.268171
0.613391	0.387045			0.347741		0.42356	0.315652	0.338866	0.306576	0.25174
0.595454	0.387045			0.364212		0.416974			0.321468	0.257124
0.615995	0.387045			0.367321		0.429276			0.295278	0.247475
0.611246	0.387045			0.313162		0.421983			0.308159	0.248156
0.612729	0.387045			0.337068		0.425599			0.348263	0.248851
0.630511	0.411408			0.299747		0.416549			0.322407	0.25001
0.588334	0.387045			0.314953		0.452215			0.3274	0.249996
0.591331	0.364803			0.29409		0.464192			0.312821	0.247368
0.594931	0.291265			0.346811		0.459838			0.321899	0.250735
0.600582	0.387045			0.305617		0.443502			0.312807	0.255006
0.595489	0.387045			0.34316
				0.313576
				0.318669
				0.343458
				0.335382
				0.327386
				0.320555
				0.333102
				0.315828
				0.310586
				0.319869

## Sheet: Fig4b
	Neuron ind
	1	2	3	4	5	6	7	8	9	10	11	12	13	14	15	16	17	18	19	20	21	22	23	24	25	26	27	28	29	30	31	32	33	34	35	36	37	38	39	40	41	42	43	44	45	46	47	48	49
beta-VAE	0.0118323	0.0112114	0.010706	0.0102037	0.0101616	0.00975093	0.00974737	0.00936224	0.00899051	0.00898041	0.00858374	0.00848424	0.00847322	0.00806586	0.00804422	0.00789803	0.00782976	0.00749802	0.00741569	0.00734956	0.00728933	0.00724235	0.00724137	0.00706514	0.0070273	0.00687525	0.00680766	0.00672514	0.00622697	0.00622321	0.00619453	0.00602673	0.0059678	0.0059484	0.00591689	0.00576392	0.00575827	0.00574523	0.00572716	0.00567526	0.00565847	0.00547944	0.00539397	0.00538974	0.00528088	0.00523474	0.00520572	0.0051482	0.00511127
VGG (raw)	0.0118308	0.0104123	0.0102779	0.00980081	0.00979129	0.00970964	0.00961339	0.00939826	0.00907141	0.00873381	0.00827959	0.00826892	0.00803151	0.00788084	0.00783343	0.00766511	0.00763034	0.00749844	0.00740704	0.00725519	0.00715944	0.00711985	0.00683048	0.0067841	0.00649418	0.00644376	0.0062584	0.00618552	0.00613007	0.00608099	0.00600767	0.00593246	0.00590555	0.00575784	0.00568597	0.00563607	0.00559257	0.00558377	0.00547354	0.0054658	0.00546343	0.00546287	0.00542109	0.00521599	0.00501718	0.0049502	0.00493959	0.00492797	0.00491675
Classifier	0.0100814	0.00981125	0.00933183	0.00818514	0.00808972	0.00804967	0.00804672	0.00804672	0.00792127	0.00778236	0.00734317	0.00697619	0.00695485	0.00681149	0.00681019	0.00668977	0.00631701	0.00629685	0.00617661	0.00603954	0.00590968	0.00572296	0.00559406	0.00556955	0.00550953	0.00542706	0.00514007	0.00509071	0.00508766	0.00496265	0.004942	0.00490778	0.00475243	0.0047097	0.00468742	0.0046408	0.00456515	0.00449674	0.00441882	0.00441545	0.00436224	0.00435955	0.00428016	0.0042508	0.00408082	0.0040614	0.00402134	0.00363136	0.00358667
VAE	0.00891466	0.00637196	0.00615477	0.00599735	0.00592589	0.00555015	0.00551673	0.00548797	0.00487742	0.00472191	0.00451263	0.00449504	0.00426256	0.00421936	0.00420597	0.00417568	0.0041491	0.00413036	0.00412178	0.00410971	0.00410154	0.00396909	0.00392912	0.00392369	0.00388287	0.00385274	0.0037907	0.00378827	0.00371156	0.00360971	0.00359436	0.00354719	0.00350335	0.00332308	0.003317	0.00324521	0.00323268	0.00316112	0.00309274	0.00308655	0.00299735	0.00298982	0.00297393	0.00296023	0.00294353	0.00290877	0.00290114	0.00289989	0.00282737
VGG (PCA)	0.00590268	0.0057694	0.00557005	0.00473877	0.00469823	0.00461662	0.00456458	0.00454417	0.00443512	0.00439582	0.00427446	0.00420699	0.00412469	0.00412199	0.00405592	0.00396663	0.00396642	0.00395222	0.00392575	0.00390478	0.00388128	0.00386478	0.00384667	0.00383379	0.00378565	0.00371606	0.00371013	0.00369478	0.00368565	0.00361151	0.00350455	0.00345858	0.00337408	0.0033578	0.00325323	0.00324603	0.00323299	0.00313618	0.00310591	0.00308928	0.00308267	0.00307557	0.00306714	0.00304406	0.00299444	0.00299265	0.00297704	0.00297161	0.00293073
PCA	0.00511609	0.00447081	0.00444633	0.0042775	0.00415973	0.0040467	0.0039319	0.00381063	0.00375255	0.00373533	0.00368256	0.00366513	0.0036626	0.00364099	0.00349252	0.00346505	0.00340457	0.00334282	0.00333232	0.00332744	0.00327243	0.00324434	0.00322443	0.00315403	0.00301342	0.0029823	0.0029775	0.00292878	0.00291805	0.00289759	0.00289439	0.00287674	0.00286462	0.00279063	0.0027756	0.00277043	0.00276262	0.0027197	0.00268727	0.00266487	0.00265464	0.00265282	0.00265177	0.00265136	0.00260465	0.0025644	0.00256197	0.00255964	0.00253434
AE	0.0046601	0.00444504	0.00432097	0.00416314	0.00409553	0.00407815	0.00402843	0.00383665	0.00383632	0.00356749	0.00354139	0.00353803	0.00353671	0.00352547	0.0034585	0.0034172	0.00340762	0.00329788	0.00326856	0.00323356	0.00322555	0.0032223	0.00319908	0.00308832	0.00307537	0.00305668	0.00302348	0.00297079	0.00296991	0.00296335	0.0029317	0.00288396	0.00285008	0.00283967	0.00282939	0.00282779	0.00282584	0.00275478	0.0027284	0.00272832	0.00267701	0.00266259	0.00264435	0.00261653	0.00261045	0.00257735	0.00257691	0.00256676	0.00255806
ICA	0.00436884	0.00424279	0.00387158	0.0038108	0.00374001	0.00370559	0.00364174	0.00359823	0.00349591	0.00342336	0.00338112	0.00333951	0.00330264	0.00327126	0.00322295	0.00309497	0.00301692	0.0029869	0.00295041	0.00294991	0.00290334	0.00289627	0.00288413	0.00287007	0.00280275	0.0027863	0.00277028	0.00275477	0.0027456	0.00272983	0.00265067	0.00263809	0.00258913	0.00256149	0.00254202	0.00248537	0.00247554	0.00244914	0.00243782	0.00243217	0.0024163	0.00240363	0.0023991	0.00239383	0.00237343	0.00234692	0.00234382	0.00232668	0.00226468
AAM	0.00527277	0.00509688	0.00479603	0.00478424	0.00472362	0.00468398	0.00467765	0.00442428	0.00439074	0.00436357	0.00433697	0.00431112	0.00429912	0.00425254	0.00424462	0.00398948	0.0038649	0.00385452	0.00381868	0.00377974	0.00373193	0.0037088	0.00369565	0.0036884	0.00364072	0.00363027	0.00358219	0.00352421	0.00347861	0.0034522	0.00330653	0.00328482	0.00325405	0.00324979	0.00323444	0.00319545	0.00318915	0.00318871	0.00318558	0.00318293	0.00313652	0.00310581	0.00309862	0.00307372	0.00301233	0.00288725	0.00288348	0.00283471	0.00280101
[truncated: 110 more columns]

## Sheet: Fig5b
beta-VAE	VAE	AAM	ICA	VGG (PCA)	PCA	AE	VGG (raw)	Classifier
0.237524	0.3156	0.34234	0.381196	0.3358	0.334256	0.280859	0.117671	0.156674
0.246476	0.290258	0.279046	0.355601	0.291208	0.303755	0.27609	0.123739	0.156044
0.260932	0.295698	0.232068	0.356012	0.262849	0.270993	0.281505	0.0922953	0.153481
0.264136	0.293562	0.219786	0.356084	0.251752	0.245122	0.299263	0.100569	0.109645
0.228411	0.298668	0.204197	0.355931	0.238692	0.230467	0.294718	0.0915083	0.106868
0.255973	0.294661	0.183447	0.356005	0.222129	0.221597	0.268425	0.0937401	0.110629
0.252876	0.275773	0.170714	0.352561	0.213015	0.208944	0.293471	0.105353	0.110024
0.257135	0.309617	0.161033	0.356016	0.201765	0.202332	0.281974	0.109298	0.112975
0.268066	0.318453	0.15402	0.357888	0.198419	0.196507	0.252812	0.0988755	0.110838
0.244284	0.290545	0.148265	0.358211	0.191967	0.18403	0.291406	0.0730171	0.106595
0.261968	0.154936	0.140187	0.219152	0.186041	0.178005	0.137802	0.0746435	0.110942
0.200617	0.165957	0.133519	0.209063	0.177426	0.174119	0.132788	0.0795501	0.105236
0.264543	0.156295	0.129415	0.20356	0.171444	0.161555	0.140514	0.0868349	0.104246
0.260028	0.157096	0.124294	0.202964	0.162918	0.154478	0.132669	0.0764706	0.103699
0.276504	0.161263	0.120175	0.196523	0.159582	0.15021	0.137374	0.0894244	0.105934
0.283161	0.172263	0.116902	0.223898	0.154339	0.147903	0.132262	0.0770386	0.105718
0.272483	0.1699	0.113262	0.189876	0.150554	0.145381	0.143783	0.0767276	0.110726
0.310256	0.172653	0.109601	0.201871	0.146532	0.142212	0.13605	0.0776492	0.109237
0.263825	0.153833	0.107833	0.193775	0.143258	0.138745	0.131327	0.076301	0.107927
0.294612	0.164397	0.105595	0.210192	0.141427	0.135759	0.137061	0.00165693	0.106305
0.283199	0.13983	0.103789	0.137551	0.136182	0.134087	0.0937636		0.101943
0.272658	0.138094		0.136303	0.132906	0.132462	0.0869963		0.109749
0.267448	0.143122		0.144041	0.129956	0.129502	0.0964224		0.109377
0.256347	0.154939		0.135533	0.127867	0.127112	0.0947981		0.105277
0.270561	0.125749		0.138363	0.124276	0.124546	0.0894411		0.10677
0.288181	0.155932		0.132331	0.121208	0.12276	0.0931714		0.104228
0.280242	0.134323		0.141557	0.119511	0.120397	0.0920281		0.0833196
0.265399	0.119847		0.134158	0.118241	0.118551	0.0965901		0.0822002
0.266677	0.124434		0.139211	0.116106	0.116589	0.0909982		0.0828415
0.261891	0.124537		0.128433	0.114396	0.115543	0.0918393		0.0814695
0.218832	0.132258		0.104226	0.11295	0.113005	0.0693762		0.0805048
0.157734	0.121479		0.101585	0.111037	0.111924	0.0688818		0.0843501
0.182988	0.131208		0.100036	0.108732	0.108586	0.0699425		0.0805663
0.301197	0.137691		0.102266	0.107144	0.105862	0.0691171		0.078779
0.253154	0.126216		0.103562	0.106106	0.104773	0.0707417		0.080711
0.279923	0.128861		0.108508	0.105119	0.103812	0.0704881		0.0815532
0.265171	0.117719		0.0992957	0.104629	0.102664	0.0710489		0.0814901
0.282139	0.130226		0.110276	0.103198	0.101012	0.0669653		0.0822679
0.275586	0.119394		0.108331	0.101857	0.0997121	0.0702625		0.080315
0.282731	0.13783		0.108472	0.100857	0.0988164	0.0699649		0.0806415
0.265556	0.120003		0.085506	0.0999485	0.0977549	0.0550785		0.0789064
0.271622	0.115972		0.0876795			0.0565029		0.0826756
0.301756	0.128671		0.077879			0.0574968		0.0814315
0.291568	0.118858		0.0737163			0.056195		0.0790164
0.273007	0.130181		0.080195			0.0555188		0.0658095
0.315672	0.120424		0.0819547			0.0568882		0.0659382
0.261521	0.136555		0.084334			0.0576942		0.0668309
0.230741	0.150362		0.0838108			0.056493		0.0668305
0.221341	0.141011		0.0822834			0.0562755		0.0673158
0.263425	0.129115		0.0817273			0.0562193		0.0651857
0.250655								0.0676691
								0.0661021
								0.0647522
								0.0683993
								0.064439
								0.0626812
								0.0646123
								0.0660824
								0.0656106
								0.0653045
								0.0623964

## Sheet: Fig5c
beta-VAE	AE	Classifier	VAE	VGG (raw)	ICA	AAM	VGG (PCA)	PCA
1	0.9	1	0.9	0.666667	0.8	0.8	0.8	0.9
1	1	1	0.8	0.9	0.9	0.833333	0.818182	0.818182
1	1	0.95	1	0.725	0.9	0.857143	0.833333	0.833333
0.909091	0.9	0.766667	1	0.4	0.9	0.75	0.769231	0.846154
0.846154	0.9	0.9	0.9	0.725	0.9	0.666667	0.714286	0.785714
0.833333	1	0.8	0.9	0.725	0.9	0.65	0.733333	0.733333
0.833333	0.9	0.866667	1	0.475	0.9	0.636364	0.75	0.6875
0.909091	1	0.766667	0.9	0.4	0.9	0.583333	0.705882	0.647059
0.909091	1	0.866667	0.8	0.564103	0.9	0.538462	0.666667	0.611111
0.916667	0.9	0.8	1	0.6	0.9	0.5	0.631579	0.631579
0.909091	0.85	0.9	0.8	0.6	0.5	0.5	0.65	0.6
0.705882	0.9	0.833333	0.65	0.54	0.55	0.46875	0.666667	0.571429
0.909091	0.95	0.9	0.8	0.42	0.55	0.441176	0.636364	0.590909
0.909091	0.9	0.9	0.8	0.54	0.55	0.416667	0.652174	0.608696
0.909091	0.85	0.866667	0.7	0.367347	0.6	0.394737	0.625	0.583333
0.818182	1	0.866667	0.6	0.46	0.5	0.375	0.6	0.56
0.909091	0.95	0.8	0.65	0.56	0.6	0.357143	0.576923	0.538462
0.909091	1	0.833333	0.65	0.5	0.6	0.340909	0.555556	0.518519
1	0.85	0.933333	0.75	0.6	0.6	0.326087	0.535714	0.5
0.9	0.95	0.866667	0.75	0.0156441	0.5	0.3125	0.517241	0.482759
0.909091	0.833333	0.766667	0.56		0.533333	0.3	0.5	0.466667
1	0.833333	0.833333	0.444444		0.533333		0.483871	0.451613
0.75	0.733333	0.833333	0.583333		0.533333		0.46875	0.4375
0.916667	0.766667	0.833333	0.681818		0.6		0.454545	0.424242
0.909091	0.833333	0.866667	0.692308		0.533333		0.441176	0.411765
0.818182	0.833333	0.9	0.681818		0.566667		0.428571	0.4
0.909091	0.9	0.625	0.5		0.5		0.416667	0.388889
0.909091	0.766667	0.7	0.586207		0.533333		0.405405	0.378378
0.909091	0.833333	0.775	0.555556		0.5		0.394737	0.368421
0.909091	0.8	0.825	0.571429		0.6		0.384615	0.358974
1	0.8	0.775	0.615385		0.5		0.375	0.35
0.545455	0.825	0.725	0.571429		0.5		0.365854	0.341463
1	0.725	0.725	0.464286		0.525		0.357143	0.333333
0.818182	0.8	0.8	0.666667		0.525		0.348837	0.325581
1	0.75	0.775	0.703704		0.475		0.340909	0.318182
1	0.75	0.825	0.517241		0.45		0.333333	0.311111
0.909091	0.725	0.8	0.6		0.475		0.326087	0.304348
1	0.75	0.675	0.538462		0.45		0.319149	0.297872
0.909091	0.75	0.75	0.571429		0.45		0.3125	0.291667
1	0.725	0.725	0.555556		0.475		0.306122	0.285714
1	0.7	0.8	0.516129		0.44		0.3	0.28
0.909091	0.64	0.775	0.678571		0.4
0.818182	0.7	0.7	0.517241		0.56
0.909091	0.64	0.85	0.551724		0.56
0.909091	0.68	0.74	0.555556		0.48
0.9	0.6	0.74	0.571429		0.46
1	0.7	0.7	0.6		0.46
1	0.68	0.62	0.5		0.48
0.625	0.68	0.64	0.695652		0.44
1	0.76	0.74	0.592593		0.44
1		0.7
		0.64
		0.66
		0.7
		0.7
		0.72
		0.76
		0.58
		0.58
		0.64
		0.64

## Sheet: Fig6b
Variance explained better than X% of best baseline
100	95	90	85	80	75	70	65	60	55	50	45	40	35	30	25	20	15	10
0.0125786	0.0125786	0.0125786	0.0125786	0.0188679	0.0188679	0.0188679	0.0188679	0.0314465	0.0440252	0.0566038	0.0754717	0.119497	0.169811	0.232704	0.295597	0.345912	0.408805	0.477987
0.0188679	0.0188679	0.0251572	0.0251572	0.0377358	0.0440252	0.0503145	0.0566038	0.0880503	0.125786	0.150943	0.176101	0.194969	0.245283	0.283019	0.314465	0.371069	0.471698	0.553459
0.00628931	0.0125786	0.0125786	0.0125786	0.0125786	0.0251572	0.0314465	0.0377358	0.0503145	0.0566038	0.081761	0.119497	0.132075	0.144654	0.18239	0.257862	0.314465	0.377358	0.446541
0.0188679	0.0188679	0.0188679	0.0377358	0.0377358	0.0377358	0.0503145	0.0566038	0.0880503	0.106918	0.125786	0.157233	0.176101	0.207547	0.27044	0.314465	0.377358	0.427673	0.515723
0.0125786	0.0125786	0.0125786	0.0125786	0.0125786	0.0251572	0.0251572	0.0440252	0.0503145	0.0691824	0.100629	0.125786	0.176101	0.213836	0.251572	0.314465	0.371069	0.433962	0.490566
0.00628931	0.00628931	0.00628931	0.00628931	0.0125786	0.0125786	0.0314465	0.0503145	0.0691824	0.0880503	0.0880503	0.132075	0.18239	0.213836	0.251572	0.308176	0.371069	0.446541	0.534591
0.00628931	0.0125786	0.0188679	0.0188679	0.0188679	0.0251572	0.0251572	0.0377358	0.0503145	0.081761	0.113208	0.132075	0.188679	0.220126	0.257862	0.308176	0.371069	0.446541	0.540881
0.0125786	0.0125786	0.0125786	0.0188679	0.0188679	0.0314465	0.0440252	0.0691824	0.081761	0.081761	0.0943396	0.132075	0.157233	0.194969	0.226415	0.289308	0.320755	0.402516	0.496855
0.0125786	0.0125786	0.0188679	0.0188679	0.0251572	0.0314465	0.0503145	0.0503145	0.0691824	0.100629	0.125786	0.157233	0.188679	0.220126	0.27673	0.333333	0.383648	0.440252	0.540881
0.0251572	0.0251572	0.0251572	0.0377358	0.0440252	0.0440252	0.0440252	0.0503145	0.0628931	0.0754717	0.0943396	0.106918	0.138365	0.188679	0.251572	0.314465	0.396226	0.459119	0.528302
0.0251572	0.0251572	0.0251572	0.0251572	0.0377358	0.0440252	0.0503145	0.0628931	0.0691824	0.0754717	0.100629	0.144654	0.18239	0.201258	0.245283	0.283019	0.358491	0.440252	0.522013
0.0125786	0.0188679	0.0188679	0.0251572	0.0377358	0.0503145	0.0566038	0.0754717	0.100629	0.125786	0.144654	0.163522	0.201258	0.257862	0.301887	0.333333	0.396226	0.433962	0.509434
0.0125786	0.0125786	0.0188679	0.0188679	0.0188679	0.0377358	0.0377358	0.0440252	0.0566038	0.0628931	0.081761	0.106918	0.150943	0.201258	0.264151	0.289308	0.36478	0.446541	0.540881
0.0125786	0.0125786	0.0125786	0.0125786	0.0188679	0.0251572	0.0377358	0.0503145	0.0566038	0.0754717	0.106918	0.150943	0.201258	0.226415	0.257862	0.295597	0.352201	0.408805	0.509434
0.0251572	0.0251572	0.0314465	0.0314465	0.0377358	0.0377358	0.0440252	0.0691824	0.0754717	0.0880503	0.106918	0.150943	0.194969	0.226415	0.257862	0.301887	0.345912	0.415094	0.509434
0.0188679	0.0188679	0.0314465	0.0314465	0.0377358	0.0440252	0.0503145	0.0628931	0.081761	0.106918	0.138365	0.176101	0.207547	0.238994	0.283019	0.339623	0.383648	0.446541	0.496855
0.00628931	0.00628931	0.0125786	0.0188679	0.0251572	0.0251572	0.0503145	0.081761	0.081761	0.100629	0.119497	0.157233	0.169811	0.201258	0.257862	0.301887	0.358491	0.433962	0.528302
0.0251572	0.0251572	0.0251572	0.0251572	0.0314465	0.0440252	0.0566038	0.0754717	0.100629	0.106918	0.138365	0.176101	0.245283	0.283019	0.295597	0.352201	0.415094	0.490566	0.540881
0.0251572	0.0377358	0.0377358	0.0377358	0.0440252	0.0503145	0.0566038	0.0754717	0.0880503	0.106918	0.138365	0.157233	0.188679	0.213836	0.289308	0.327044	0.377358	0.440252	0.496855
0.0188679	0.0188679	0.0188679	0.0251572	0.0314465	0.0377358	0.0440252	0.0503145	0.0566038	0.0628931	0.0754717	0.125786	0.18239	0.201258	0.251572	0.295597	0.352201	0.421384	0.496855
0.0188679	0.0251572	0.0251572	0.0251572	0.0377358	0.0377358	0.0440252	0.0566038	0.0754717	0.0880503	0.106918	0.150943	0.169811	0.188679	0.207547	0.264151	0.320755	0.396226	0.496855
0.0125786	0.0188679	0.0188679	0.0188679	0.0188679	0.0251572	0.0377358	0.0440252	0.0628931	0.0754717	0.0880503	0.119497	0.176101	0.201258	0.232704	0.283019	0.389937	0.459119	0.503145
0.0125786	0.0188679	0.0188679	0.0251572	0.0251572	0.0314465	0.0314465	0.0503145	0.0628931	0.0754717	0.100629	0.119497	0.157233	0.194969	0.226415	0.314465	0.383648	0.446541	0.515723
0.0251572	0.0251572	0.0251572	0.0314465	0.0314465	0.0377358	0.0503145	0.081761	0.0943396	0.119497	0.163522	0.194969	0.226415	0.27673	0.320755	0.352201	0.45283	0.515723	0.566038
0.0125786	0.0125786	0.0125786	0.0251572	0.0251572	0.0377358	0.0440252	0.0440252	0.0628931	0.0628931	0.081761	0.119497	0.144654	0.163522	0.201258	0.251572	0.320755	0.415094	0.496855
0.0251572	0.0251572	0.0251572	0.0314465	0.0377358	0.0377358	0.0440252	0.0566038	0.0566038	0.081761	0.125786	0.176101	0.201258	0.238994	0.289308	0.327044	0.396226	0.446541	0.522013
0	0	0	0.0125786	0.0188679	0.0188679	0.0377358	0.0440252	0.0503145	0.0754717	0.081761	0.106918	0.157233	0.194969	0.251572	0.289308	0.371069	0.421384	0.503145
0.0125786	0.0125786	0.0188679	0.0314465	0.0314465	0.0377358	0.0503145	0.0566038	0.0628931	0.0880503	0.100629	0.125786	0.176101	0.213836	0.27673	0.352201	0.415094	0.465409	0.515723
0.0314465	0.0314465	0.0314465	0.0314465	0.0377358	0.0377358	0.0377358	0.0503145	0.0566038	0.081761	0.132075	0.163522	0.169811	0.201258	0.245283	0.333333	0.45283	0.471698	0.540881
0.0314465	0.0314465	0.0314465	0.0377358	0.0440252	0.0440252	0.0566038	0.0566038	0.0628931	0.081761	0.0943396	0.119497	0.144654	0.188679	0.220126	0.283019	0.345912	0.446541	0.484277
0.00628931	0.00628931	0.00628931	0.0125786	0.0125786	0.0188679	0.0251572	0.0314465	0.0440252	0.0503145	0.0880503	0.138365	0.163522	0.226415	0.289308	0.345912	0.396226	0.471698	0.534591
0.0125786	0.0125786	0.0125786	0.0188679	0.0188679	0.0251572	0.0314465	0.0377358	0.0440252	0.0691824	0.0754717	0.0943396	0.113208	0.194969	0.232704	0.27044	0.345912	0.427673	0.484277
0.0125786	0.0125786	0.0125786	0.0251572	0.0314465	0.0314465	0.0314465	0.0440252	0.0566038	0.0754717	0.0880503	0.119497	0.144654	0.188679	0.232704	0.308176	0.352201	0.402516	0.465409
0.0125786	0.0125786	0.0125786	0.0188679	0.0251572	0.0314465	0.0314465	0.0314465	0.0377358	0.0691824	0.0754717	0.106918	0.144654	0.169811	0.232704	0.283019	0.377358	0.427673	0.496855
0.0314465	0.0314465	0.0314465	0.0314465	0.0377358	0.0377358	0.0440252	0.0503145	0.0503145	0.0628931	0.0943396	0.119497	0.150943	0.207547	0.238994	0.295597	0.352201	0.408805	0.484277
0.0188679	0.0188679	0.0188679	0.0188679	0.0251572	0.0251572	0.0314465	0.0377358	0.0377358	0.0691824	0.100629	0.113208	0.138365	0.176101	0.213836	0.238994	0.339623	0.408805	0.515723
0.0251572	0.0251572	0.0251572	0.0314465	0.0440252	0.0440252	0.0503145	0.0754717	0.0943396	0.100629	0.125786	0.157233	0.169811	0.220126	0.238994	0.283019	0.352201	0.421384	0.515723
0.00628931	0.00628931	0.00628931	0.0125786	0.0188679	0.0188679	0.0188679	0.0188679	0.0251572	0.0503145	0.0691824	0.113208	0.119497	0.176101	0.226415	0.27044	0.339623	0.402516	0.465409
0.0125786	0.0125786	0.0125786	0.0188679	0.0251572	0.0377358	0.0377358	0.0503145	0.0754717	0.081761	0.106918	0.144654	0.169811	0.188679	0.251572	0.308176	0.383648	0.421384	0.484277
0.0251572	0.0251572	0.0251572	0.0314465	0.0314465	0.0314465	0.0440252	0.0503145	0.0503145	0.0628931	0.0754717	0.100629	0.157233	0.201258	0.238994	0.289308	0.327044	0.433962	0.471698
0.0125786	0.0125786	0.0125786	0.0188679	0.0188679	0.0377358	0.0440252	0.0566038	0.0691824	0.106918	0.119497	0.138365	0.169811	0.226415	0.27044	0.339623	0.402516	0.446541	0.509434
0.0188679	0.0188679	0.0188679	0.0251572	0.0314465	0.0314465	0.0377358	0.0377358	0.0440252	0.0566038	0.0880503	0.100629	0.144654	0.144654	0.194969	0.226415	0.27673	0.371069	0.465409
0.0188679	0.0188679	0.0188679	0.0251572	0.0251572	0.0377358	0.0628931	0.0691824	0.0880503	0.113208	0.125786	0.157233	0.18239	0.194969	0.238994	0.295597	0.371069	0.433962	0.515723
0.0251572	0.0377358	0.0377358	0.0377358	0.0377358	0.0503145	0.0503145	0.0628931	0.0691824	0.0880503	0.106918	0.138365	0.157233	0.194969	0.232704	0.283019	0.339623	0.402516	0.496855
0.0188679	0.0188679	0.0251572	0.0251572	0.0251572	0.0251572	0.0314465	0.0440252	0.0628931	0.0628931	0.0943396	0.125786	0.169811	0.220126	0.27044	0.314465	0.371069	0.433962	0.515723
0.0125786	0.0125786	0.0188679	0.0251572	0.0440252	0.0503145	0.0566038	0.0691824	0.0754717	0.100629	0.119497	0.144654	0.144654	0.194969	0.226415	0.257862	0.339623	0.421384	0.477987
0.0125786	0.0188679	0.0188679	0.0188679	0.0251572	0.0314465	0.0377358	0.0503145	0.0691824	0.0943396	0.125786	0.138365	0.194969	0.207547	0.232704	0.257862	0.320755	0.421384	0.496855
0.00628931	0.0125786	0.0125786	0.0188679	0.0251572	0.0251572	0.0314465	0.0503145	0.0503145	0.0566038	0.0754717	0.100629	0.132075	0.169811	0.226415	0.295597	0.36478	0.427673	0.515723
0.0125786	0.0125786	0.0125786	0.0188679	0.0251572	0.0314465	0.0314465	0.0377358	0.0628931	0.0880503	0.106918	0.125786	0.157233	0.207547	0.257862	0.301887	0.36478	0.465409	0.522013
0.0125786	0.0125786	0.0125786	0.0125786	0.0188679	0.0251572	0.0503145	0.0566038	0.0691824	0.081761	0.0880503	0.125786	0.157233	0.194969	0.245283	0.27673	0.345912	0.408805	0.515723
0.0125786	0.0125786	0.0125786	0.0251572	0.0314465	0.0314465	0.0440252	0.0503145	0.0503145	0.0503145	0.0566038	0.0754717	0.119497	0.157233	0.18239	0.220126	0.301887	0.352201	0.45283

[truncated: 11 more sheets: Fig6c, Fig6d, Fig7b, FigS1a, FigS1b, FigS2a, FigS2b, FigS2c, FigS3, FigS4, FigS5]
